# Supplementary material for: A Comparison of Supervised Classification Methods for the Prediction of Substrate Type Using Multibeam Acoustic and Legacy Grain-Size Data
Source: PLoS One. 2014 Apr 3;9(4):e93950. doi: 10.1371/journal.pone.0093950 (PMC3974812; doi:10.1371/journal.pone.0093950)
Supplement: Table S1 — Training and test data. (CSV) [file pone.0093950.s001.csv]

	bathy_gau	by_gau_BPI20	by_gau_BPI60	by_gau_Mor	bathy_gau_rgh	bathy_gau_soby	bathy_gau_sobx	northness	eastness	curv_pr_gau	curv_pl_gau	curv_gau	bs_gau	bs_gau_Mor	bs_gau_rgh	TESTSET	CLASS
1	-70.5048370361328	0.14703369140625	1.79654693603516	0.146402657032013	0.0898590087890625	-0.031982421875	-0.328948974609375	-0.00101519678719342	-0.999999463558197	-0.00648573413491249	-0.00248793140053749	0.003997802734375	-25.7591075897217	0.450942158699036	0.863014221191406	0	S
2	-70.8334732055664	0.386817932128906	2.21590423583984	0.115946248173714	0.0899276733398438	-0.127517700195312	-0.23968505859375	-0.527107000350952	-0.849798917770386	-0.00863060913980007	0.0115567687898874	0.0201873779296875	-19.0514812469482	1.40562570095062	0.736255645751953	0	mS
3	-73.3674163818359	0.0438232421875	-0.257896423339844	0.00061044271569699	0.143501281738281	0.0853958129882812	0.493186950683594	0.166665658354759	0.986013472080231	-0.00280169327743351	-0.000291622418444604	0.00251007080078125	-24.4315700531006	0.100393138825893	0.238088607788086	0	S
4	-76.7642059326172	0.0081329345703125	-0.3433837890625	0.160671010613441	0.240974426269531	-0.479339599609375	-0.474365234375	-0.555658578872681	-0.831410586833954	-0.0141124883666635	0.00194738735444844	0.0160598754882812	-17.3669395446777	2.5395987033844	2.29033088684082	0	S
5	-74.9504013061523	-1.43244934082031	-2.16191864013672	0.0290986727923155	0.2847900390625	-0.421714782714844	0.711997985839844	-0.553864002227783	0.83260715007782	0.00630978075787425	-0.0303342007100582	-0.0366439819335938	-23.2627449035645	0.000139460535137914	1.26453018188477	0	S
6	-70.5823059082031	0.568077087402344	2.30632781982422	0.138828366994858	0.985603332519531	-2.84968566894531	-1.10635375976562	-0.88724422454834	-0.461299955844879	-0.0271168816834688	-0.0190297234803438	0.008087158203125	-14.4342451095581	6.04489231109619	0.396591186523438	0	gS
7	-71.5839080810547	0.578201293945312	1.87866973876953	0.0631121397018433	0.517967224121094	-1.43265533447266	0.642463684082031	-0.917109429836273	0.398635506629944	0.0596745423972607	0.00838975328952074	-0.0512847900390625	-20.2457027435303	0.720078706741333	1.20174407958984	0	mS
8	-74.697395324707	0.10882568359375	-1.20979309082031	0.0206670109182596	0.999221801757812	-1.6962890625	2.30165100097656	-0.553966462612152	0.832538962364197	-0.0225574467331171	0.0200984980911016	0.0426559448242188	-18.4811420440674	1.85772168636322	1.55061531066895	0	gS
9	-77.2416305541992	-0.26837158203125	-2.44615173339844	0.20988555252552	0.776687622070312	1.63936614990234	-1.58040618896484	0.70789498090744	-0.706317663192749	0.0273790694773197	-0.00737282354384661	-0.0347518920898438	-23.4219341278076	0.000293913326459005	0.431583404541016	0	S
10	-67.142692565918	0.10699462890625	0.806129455566406	0.646393120288849	0.173133850097656	0.599472045898438	-0.08880615234375	0.993635356426239	-0.112644352018833	0.00184951024129987	-0.0137144541367888	-0.01556396484375	-15.6648836135864	4.22197818756104	1.13766384124756	0	mS
11	-84.1534957885742	-0.0466766357421875	0.561508178710938	1.75196182727814	0.0680160522460938	0.0810012817382812	0.190956115722656	0.235127598047256	0.971964538097382	-0.00280578061938286	-0.00268371030688286	0.0001220703125	-27.8824806213379	1.63192880153656	0.35417366027832	0	S
12	-66.8263702392578	0.21826171875	1.26531219482422	0.709552824497223	0.0829620361328125	0.0246429443359375	0.308990478515625	0.0268128216266632	0.999640464782715	-0.000871462223585695	0.00427837902680039	0.00514984130859375	-16.7025871276855	3.38301014900208	0.710920333862305	0	S
13	-67.9103164672852	-0.036163330078125	-0.318946838378906	0.499945610761642	0.00713348388671875	0.00321197509765625	-0.0152816772460938	0.0772388204932213	-0.997012615203857	3.87429172405973e-05	0.00247251987457275	0.00243377685546875	-24.5115928649902	0.0764420479536057	1.2039623260498	0	gS
14	-66.8502883911133	0.0802459716796875	0.0224380493164062	0.704591631889343	0.0867691040039062	0.159370422363281	-0.183906555175781	0.500642895698547	-0.865653932094574	-0.00279966578818858	0.00234254612587392	0.0051422119140625	-20.7856464385986	0.518134236335754	0.700592041015625	0	gS
15	-74.0036849975586	-0.121673583984375	-0.578521728515625	0.00301816966384649	0.0654220581054688	0.228874206542969	-0.0132675170898438	0.998418271541595	0.0562220811843872	-0.00659480690956116	0.00217899703420699	0.0087738037109375	-27.3690090179443	1.26794171333313	0.227396011352539	0	S
16	-71.979362487793	0.00738525390625	0.06915283203125	0.0397671647369862	0.0880661010742188	-0.12890625	-0.236007690429688	-0.501934707164764	-0.864905536174774	0.00702496850863099	-0.00731829321011901	-0.01434326171875	-19.7703666687012	0.998594164848328	1.33769416809082	0	mS
17	-89.3231201171875	-1.83020782470703	-6.72972869873047	3.87117576599121	0.561859130859375	-1.91755676269531	-0.336746215820312	-0.97731739282608	-0.211779981851578	0.0364486873149872	-0.000340253231115639	-0.0367889404296875	-24.2713928222656	0.0760899856686592	0.571840286254883	0	mS
18	-85.7144622802734	-0.0710372924804688	-0.209556579589844	2.30717086791992	0.0516891479492188	-0.00928497314453125	-0.187767028808594	-0.153150379657745	-0.98820286989212	-0.00187658797949553	3.83900842280127e-05	0.00191497802734375	-25.9313182830811	0.531139254570007	0.283878326416016	0	S
19	-73.835693359375	-0.573944091796875	-0.255966186523438	0.00107828411273658	0.153610229492188	0.124732971191406	0.486137390136719	0.426143556833267	0.904655575752258	0.0128691829741001	0.00250846473500133	-0.0103607177734375	-26.8314895629883	0.966617286205292	0.865678787231445	0	S
20	-74.977653503418	-0.281761169433594	-0.171844482421875	0.0308464579284191	0.314765930175781	-0.220367431640625	-1.04449462890625	-0.220978990197182	-0.975278556346893	0.00774159329012036	-0.00601420504972339	-0.0137557983398438	-29.5429649353027	3.00474047660828	0.245401382446289	0	S
21	-67.3945999145508	0.389358520507812	4.13099670410156	0.602971434593201	0.449592590332031	0.201988220214844	-1.46323394775391	-0.102688588202	-0.994713544845581	0.0367519110441208	-0.0558155328035355	-0.0925674438476562	-15.0497922897339	5.08248376846313	0.714279174804688	0	sG
22	-82.9534759521484	-0.0634307861328125	-0.322669982910156	1.37838184833527	0.255790710449219	-0.413719177246094	-0.610252380371094	-0.577753305435181	-0.816211402416229	-0.00319283758290112	0.00590140046551824	0.00909423828125	-26.582576751709	0.800269484519958	0.276943206787109	0	S
23	-89.3470764160156	0.0425186157226562	-0.420242309570312	3.89346075057983	0.1492919921875	0.474853515625	-0.115509033203125	0.978706240653992	-0.20526584982872	0.00783140677958727	0.00967772025614977	0.0018463134765625	-25.313009262085	0.321525633335114	0.197134017944336	0	S
24	-81.6435317993164	-0.0828170776367188	-0.008056640625	1.01905453205109	0.059356689453125	-0.0817718505859375	-0.15362548828125	-0.727618157863617	-0.685982346534729	0.00167319097090513	-0.00352242682129145	-0.00519561767578125	-26.2921657562256	0.706395149230957	0.124288558959961	0	S
25	-67.9668426513672	0.05023193359375	0.0488128662109375	0.489800572395325	0.0212326049804688	0.0690765380859375	-0.0023651123046875	0.810955345630646	0.585108041763306	0.000770763494074345	0.00711841974407434	0.00634765625	-21.4626045227051	0.218126878142357	0.846704483032227	0	S
26	-74.3329696655273	0.114448547363281	1.11746978759766	0.00938149448484182	0.228424072265625	0.605384826660156	0.301856994628906	0.910430550575256	0.413661926984787	-0.0139826247468591	0.00366416503675282	0.0176467895507812	-24.2958927154541	0.0878128707408905	1.47695541381836	0	S
27	-73.5164642333984	0.0282363891601562	-0.40216064453125	3.92628135159612e-05	0.244903564453125	-0.413764953613281	0.566169738769531	-0.550615131855011	0.83475923538208	-0.000142439675983042	7.88127654232085e-05	0.00022125244140625	-27.3850193023682	1.24982094764709	0.345687866210938	0	S
28	-84.6780166625977	0.15228271484375	-0.663688659667969	1.92828142642975	0.400093078613281	-0.5743408203125	1.02330017089844	-0.488761454820633	0.872417449951172	0.00265352008864284	-0.00938566401600838	-0.0120391845703125	-24.2790946960449	0.0586273521184921	0.773921966552734	0	S
29	-73.9157791137695	0.125274658203125	1.60523223876953	0.00191536569036543	0.0738143920898438	-0.06988525390625	-0.225845336914062	-0.901416778564453	-0.432952433824539	0.0014028032310307	0.0030965288169682	0.0016937255859375	-22.5245685577393	0.0476134419441223	0.381284713745117	0	S
30	-80.6413116455078	-0.151870727539062	-0.694084167480469	0.781869351863861	0.1868896484375	0.385704040527344	0.364570617675781	0.763520061969757	0.645784139633179	0.00266956607811153	0.00134205131325871	-0.0013275146484375	-27.642993927002	1.41209828853607	0.343498229980469	0	S
31	-72.4664611816406	-0.0329971313476562	0.605293273925781	0.0191470962017775	0.331535339355469	-0.376724243164062	0.952651977539062	-0.344980597496033	0.938609838485718	-0.00577058969065547	-0.0172680877149105	-0.0114974975585938	-19.2920799255371	1.22992897033691	0.322420120239258	0	S
32	-76.1950149536133	0.0395736694335938	0.405708312988281	0.107857659459114	0.151016235351562	0.225021362304688	-0.377212524414062	0.488361895084381	-0.872641205787659	0.0033207731321454	0.000848849304020405	-0.002471923828125	-25.9652557373047	0.55935674905777	0.464014053344727	0	S
33	-82.1878433227539	0.0401763916015625	0.484306335449219	1.16114509105682	0.246177673339844	-0.567169189453125	0.416336059570312	-0.875840663909912	0.482600420713425	0.0016721875872463	-0.0019899217877537	-0.003662109375	-25.3084774017334	0.317351102828979	0.373666763305664	0	S
34	-69.1459655761719	0.0254058837890625	0.187789916992188	0.304373741149902	0.166351318359375	-0.379737854003906	-0.291221618652344	-0.880685210227966	-0.473702013492584	-0.00843037385493517	0.00742350844666362	0.0158538818359375	-25.1276340484619	0.2157883644104	0.907674789428711	0	S
35	-66.2736282348633	-0.008758544921875	-0.196708679199219	0.831798553466797	0.165794372558594	0.649162292480469	0.0106735229492188	0.995418965816498	-0.0956087559461594	0.00768021028488874	0.00668838899582624	-0.0009918212890625	-20.3711700439453	0.746859610080719	1.37263679504395	0	S
36	-66.042366027832	0.0317840576171875	0.140914916992188	0.885571658611298	0.0705413818359375	-0.127326965332031	-0.154823303222656	-0.596741199493408	-0.802433788776398	0.00363862630911171	-0.00294554117135704	-0.00658416748046875	-22.7221641540527	0.00638831313699484	0.760410308837891	0	S
37	-75.2168197631836	-0.133476257324219	-0.820068359375	0.0423815287649632	0.478866577148438	-1.00138854980469	-0.91204833984375	-0.771226346492767	-0.636561036109924	0.00492106564342976	-0.00405873171985149	-0.00897979736328125	-25.2289409637451	0.278158187866211	0.154245376586914	0	S
38	-79.6545257568359	0.168968200683594	0.296455383300781	0.581929564476013	0.371124267578125	1.05080413818359	0.430091857910156	0.955755949020386	0.294160813093185	-0.00949295610189438	0.0179576054215431	0.0274505615234375	-24.1303539276123	0.0463657267391682	0.104715347290039	0	mS
39	-85.1096954345703	0.414436340332031	0.822105407714844	2.08542323112488	0.160911560058594	-0.237884521484375	-0.402908325195312	-0.586170315742493	-0.810187816619873	-0.0133682275190949	0.00398101517930627	0.0173492431640625	-22.6406860351562	0.0257360879331827	0.535905838012695	0	S
40	-69.6602249145508	0.428375244140625	1.40097808837891	0.237389013171196	0.0919723510742188	0.1759033203125	-0.195999145507812	0.872333288192749	-0.488911658525467	-0.00493024010211229	0.0150435147807002	0.0199737548828125	-18.1613025665283	2.04382348060608	0.427860260009766	0	gS
41	-79.8995742797852	-0.0813140869140625	-0.362541198730469	0.627109467983246	0.0516586303710938	0.10748291015625	-0.10211181640625	0.49704173207283	-0.867726624011993	0.00487307272851467	0.00217989645898342	-0.00269317626953125	-23.7357006072998	0.0146678546443582	1.23322486877441	0	S
42	-68.8068923950195	0.0102615356445312	0.401580810546875	0.355430215597153	0.04742431640625	0.123443603515625	-0.0514068603515625	0.836055755615234	0.548644483089447	0.013757842592895	-0.00597177166491747	-0.0197296142578125	-19.3873920440674	1.20235455036163	0.879922866821289	0	S
43	-93.4737930297852	-0.00913238525390625	-0.522209167480469	6.20001840591431	0.324760437011719	0.640945434570312	0.665328979492188	0.668679535388947	0.743550717830658	-0.0180632043629885	0.00161300390027463	0.0196762084960938	-24.3913040161133	0.0888614282011986	0.383420944213867	0	S
44	-76.2131576538086	-0.246757507324219	-0.5018310546875	0.108858659863472	0.111991882324219	-0.293708801269531	0.146812438964844	-0.887496948242188	0.460813611745834	0.00539294350892305	-0.0089426888152957	-0.0143356323242188	-25.671350479126	0.42320328950882	0.456361770629883	0	S
45	-73.7431335449219	0.0616989135742188	0.482795715332031	0.000537801824975759	0.266021728515625	-0.657066345214844	0.405769348144531	-0.901253640651703	0.433291852474213	-0.00793506018817425	0.0142054427415133	0.0221405029296875	-22.6866359710693	0.029054706916213	3.35420989990234	0	S
46	-66.8039627075195	0.043853759765625	0.660430908203125	0.714580833911896	0.078826904296875	-0.121330261230469	-0.192588806152344	-0.249597653746605	-0.968349635601044	-0.00445790868252516	0.000218910208786838	0.00467681884765625	-17.5992488861084	2.52820324897766	0.143161773681641	0	S
47	-79.521614074707	-0.0474472045898438	-0.0690765380859375	0.55334198474884	0.314064025878906	-0.172256469726562	-1.083740234375	-0.410798013210297	-0.911726355552673	0.00670156953856349	-0.00680245878174901	-0.0135040283203125	-24.6767520904541	0.162900999188423	0.342720031738281	0	S
48	-70.2488708496094	0.0650634765625	0.385818481445312	0.172255024313927	0.0155410766601562	0.0325851440429688	0.0148849487304688	0.53082799911499	0.847479581832886	0.00486124120652676	0.000184422198799439	-0.00467681884765625	-17.3626823425293	2.77013945579529	0.643081665039062	0	gS
49	-71.3490447998047	-0.168624877929688	-0.55072021484375	0.0769050717353821	0.0342636108398438	-0.0925674438476562	-0.0439529418945312	-0.9854336977005	-0.170059964060783	-5.09379096911289e-05	0.000422084558522329	0.0004730224609375	-26.9476947784424	1.04509365558624	0.378629684448242	0	S
50	-79.0077667236328	1.04656219482422	2.76776885986328	0.468117356300354	0.352851867675781	-0.225273132324219	-1.19384002685547	-0.185633853077888	-0.982618987560272	-0.0282260645180941	0.0375850908458233	0.0658111572265625	-23.8691215515137	0.0209804736077785	0.35687255859375	0	S
51	-98.8911514282227	0.03369140625	-2.05051422119141	10.0256242752075	0.337173461914062	-0.788749694824219	0.562049865722656	-0.808031260967255	0.589139640331268	0.00346966343931854	0.00179119675885886	-0.001678466796875	-28.6957015991211	2.20523190498352	0.249666213989258	0	mS
52	-77.6764450073242	-0.06439208984375	-0.145301818847656	0.263625264167786	0.035919189453125	-0.106903076171875	0.0372772216796875	-0.979741513729095	0.200266376137733	0.00139173911884427	-0.00452104164287448	-0.00591278076171875	-27.5305366516113	1.32817959785461	0.251741409301758	0	S
53	-77.6764450073242	-0.06439208984375	-0.145301818847656	0.263625264167786	0.035919189453125	-0.106903076171875	0.0372772216796875	-0.979741513729095	0.200266376137733	0.00139173911884427	-0.00452104164287448	-0.00591278076171875	-27.5305366516113	1.32817959785461	0.251741409301758	0	S
54	-74.6659545898438	0.591987609863281	2.10704803466797	0.0191534534096718	0.148574829101562	0.0686569213867188	0.549446105957031	-0.231857389211655	0.972749769687653	0.0104394871741533	0.0217081028968096	0.0112686157226562	-18.0916366577148	1.98394775390625	1.27335548400879	0	S
55	-74.6426696777344	0.0606307983398438	0.392791748046875	0.0182666890323162	0.0686721801757812	0.0243148803710938	-0.248939514160156	0.614448189735413	-0.788957178592682	-0.0121496608480811	-0.0014913963386789	0.0106582641601562	-24.9467945098877	0.207152023911476	0.0995407104492188	0	S
56	-73.032341003418	0.286048889160156	1.7149658203125	0.00439726235345006	0.0658721923828125	0.080596923828125	0.183074951171875	0.538674652576447	0.842513859272003	-0.0167617667466402	-0.00803374033421278	0.00872802734375	-17.576789855957	2.57694530487061	1.10524559020996	0	sG
57	-70.4142990112305	-0.0865936279296875	-0.0411224365234375	0.155417144298553	0.164199829101562	0.252326965332031	0.403144836425781	0.629793107509613	0.776762962341309	0.0029769220855087	0.00235894112847745	-0.00061798095703125	-19.4959373474121	1.17158305644989	0.464420318603516	0	S
58	-68.7385330200195	0.0395965576171875	0.073211669921875	0.36390295624733	0.0234756469726562	-0.0479278564453125	-0.0469512939453125	-0.787426233291626	-0.616408944129944	-0.00409939559176564	0.00411746231839061	0.00821685791015625	-25.4736595153809	0.38571560382843	0.303522109985352	0	S
59	-61.1813163757324	-0.0236625671386719	0.0378189086914062	2.40114092826843	0.0152664184570312	0.00540542602539062	-0.0410423278808594	-0.379854589700699	-0.92504620552063	0.00789432134479284	-0.00959225092083216	-0.017486572265625	-17.2144718170166	2.84886813163757	0.346214294433594	0	gS
60	-79.5544815063477	-0.0245437622070312	0.173736572265625	0.559780955314636	0.173194885253906	0.0911483764648438	-0.599601745605469	0.278037250041962	-0.960570275783539	0.0025319040287286	-0.00686750980094075	-0.0093994140625	-27.450532913208	1.30603981018066	0.186851501464844	0	S
61	-91.1139526367188	0.230941772460938	0.00357818603515625	4.81662130355835	0.257095336914062	0.860740661621094	0.164665222167969	0.993753015995026	0.111601486802101	0.00114018039312214	0.0116000799462199	0.0104598999023438	-24.9822998046875	0.214677318930626	0.0850200653076172	0	mS
62	-70.9452743530273	-0.014892578125	-0.1036376953125	0.107339657843113	0.153167724609375	-0.243362426757812	-0.370346069335938	-0.645304679870605	-0.763925313949585	-0.000745319295674562	0.00107047660276294	0.0018157958984375	-25.6087856292725	0.360735982656479	0.854705810546875	0	S
63	-70.4521408081055	-0.127731323242188	-0.610641479492188	0.152010008692741	0.0490341186523438	-0.191925048828125	0.003082275390625	-0.999559104442596	-0.0296917464584112	0.0064137470908463	-0.00235242722555995	-0.00876617431640625	-26.0712699890137	0.556129395961761	1.19186401367188	0	S
64	-70.2208480834961	0.30047607421875	1.89768981933594	0.174546495079994	0.132705688476562	0.49749755859375	0.0357513427734375	0.981199681758881	0.192995443940163	0.000600815343204886	0.00878715608268976	0.00818634033203125	-15.8916721343994	4.20260524749756	0.343110084533691	0	S
65	-68.7447204589844	0.0830078125	0.563720703125	0.36332568526268	0.1673583984375	-0.156257629394531	0.514396667480469	-0.273995488882065	0.96173095703125	-0.00384088093414903	-0.00158258015289903	0.00225830078125	-16.4414310455322	3.6042959690094	2.20549869537354	0	S
66	-70.0259857177734	-0.0661392211914062	0.450973510742188	0.196743607521057	0.222015380859375	0.778350830078125	0.10821533203125	0.992402791976929	0.123031497001648	0.0116580873727798	-0.00161705922801048	-0.013275146484375	-16.331127166748	3.70470070838928	0.883224487304688	0	S
67	-67.1010360717773	0.231475830078125	0.475746154785156	0.652428209781647	0.108062744140625	0.214553833007812	-0.238540649414062	0.373214989900589	-0.92774486541748	-0.0059172217734158	0.0055116112343967	0.0114288330078125	-15.2510843276978	5.16120338439941	0.295387268066406	0	S
68	-62.9341926574707	-0.106117248535156	-0.205451965332031	1.76692688465118	0.0799064636230469	-0.251960754394531	0.0784149169921875	-0.662201285362244	0.74932599067688	-0.0044556986540556	-0.00305951945483685	0.00139617919921875	-19.9957046508789	1.09041571617126	1.90486145019531	0	sG
69	-66.8367767333984	-2.288818359375e-05	0.136360168457031	0.708985507488251	0.412544250488281	0.795555114746094	-0.852714538574219	0.698772251605988	-0.715344250202179	0.00623930525034666	-0.0035873546730727	-0.00982666015625	-24.1971435546875	0.0534620508551598	1.20016670227051	0	S
70	-88.1792068481445	-0.344108581542969	-0.706954956054688	3.33732771873474	0.32659912109375	-0.750205993652344	-0.558082580566406	-0.80664473772049	-0.59103661775589	0.00572795467451215	0.00438518123701215	-0.0013427734375	-25.1658134460449	0.271513432264328	0.218774795532227	0	S
71	-75.101692199707	-0.119796752929688	0.474845886230469	0.0366166345775127	0.3297119140625	-0.906196594238281	-0.405052185058594	-0.936447322368622	-0.35080823302269	-0.00254375068470836	-0.0120194591581821	-0.0094757080078125	-24.1638355255127	0.045476745814085	1.85575103759766	0	S
72	-83.5112991333008	-0.259414672851562	-1.24442291259766	1.54449045658112	0.0637130737304688	0.0134963989257812	-0.191017150878906	0.723657727241516	-0.690159022808075	0.0170422624796629	0.00969515554606915	-0.00734710693359375	-24.3659267425537	0.0849871709942818	0.0700130462646484	0	S
73	-71.4190063476562	0.186332702636719	0.840835571289062	0.0718553587794304	0.259918212890625	-0.685905456542969	-0.356361389160156	-0.93602442741394	-0.351934969425201	-0.00695099774748087	0.00139556010253727	0.0083465576171875	-22.4686164855957	0.0751053094863892	1.79770278930664	0	S
74	-69.621223449707	0.104385375976562	0.279655456542969	0.243303954601288	0.0481109619140625	0.089385986328125	-0.101119995117188	0.984384953975677	-0.176029086112976	0.00171413645148277	0.000897791236639023	-0.00081634521484375	-22.0853939056396	0.114422462880611	0.26600456237793	0	S
75	-84.026741027832	0.0288314819335938	-0.00342559814453125	1.71005845069885	0.0533218383789062	-0.143356323242188	0.071685791015625	-0.859256565570831	0.511544823646545	0.00161335559096187	-0.000339769379934296	-0.001953125	-24.3192539215088	0.0816587135195732	0.205078125	0	S
76	-75.5913467407227	0.738815307617188	2.1177978515625	0.0655787512660027	0.489532470703125	-0.715690612792969	1.24596405029297	-0.489175319671631	0.872185468673706	0.00063826993573457	0.0450184568762779	0.0443801879882812	-17.0722942352295	2.64821672439575	2.0887622833252	0	mS
77	-78.9680862426758	0.2060546875	0.768028259277344	0.456134170293808	0.0207443237304688	-0.0142135620117188	0.0279464721679688	-0.977704226970673	0.209986850619316	0.00349765620194376	0.0045199953019619	0.0010223388671875	-23.7970371246338	0.0199831388890743	0.450202941894531	0	S
78	-82.4908447265625	-0.130485534667969	-1.11404418945312	1.24412035942078	0.226814270019531	0.640533447265625	0.270477294921875	0.887658774852753	0.460501819849014	0.00522080762311816	4.04487618652638e-05	-0.00518035888671875	-24.2604312896729	0.0663088858127594	0.140291213989258	0	S
79	-80.2880935668945	0.118232727050781	-0.447456359863281	0.706497669219971	0.0658493041992188	0.102203369140625	0.160964965820312	0.144331485033035	0.989529371261597	-0.000978475669398904	0.0014018954243511	0.00238037109375	-24.0439720153809	0.0411057285964489	0.181604385375977	0	S
80	-77.9186706542969	0.12744140625	1.78085327148438	0.295998334884644	0.087799072265625	0.0127182006835938	-0.331169128417969	-0.0521817021071911	-0.998637616634369	-0.00542262615635991	-0.00774959148839116	-0.00232696533203125	-25.1503238677979	0.250146955251694	0.566530227661133	0	S
81	-90.0728530883789	-0.47943115234375	-1.20492553710938	4.25690507888794	0.402961730957031	-0.259193420410156	-1.35184478759766	-0.30929508805275	-0.950966119766235	0.0117910215631127	0.00512293120846152	-0.0066680908203125	-27.9167613983154	1.58836650848389	0.586450576782227	0	S
82	-69.9386825561523	0.19012451171875	0.419837951660156	0.205395832657814	0.021240234375	0.02825927734375	-0.0355682373046875	0.999100148677826	-0.0424135588109493	-5.28686141478829e-05	0.00489860866218805	0.00495147705078125	-17.4994277954102	2.61763310432434	0.435352325439453	0	S
83	-72.2239685058594	-0.0279769897460938	-0.160957336425781	0.0282385889440775	0.0461654663085938	0.111198425292969	-0.0735549926757812	0.931632280349731	-0.363402396440506	0.00332320132292807	0.000202778915991075	-0.00312042236328125	-20.1140003204346	0.798321843147278	0.24644660949707	0	S
84	-73.1131896972656	0.00711822509765625	0.115020751953125	0.00314967753365636	0.0578079223632812	-0.12890625	0.101852416992188	-0.993439435958862	-0.114359460771084	-0.00129206560086459	0.0122424801811576	0.0135345458984375	-23.0374088287354	0.00632944330573082	0.921403884887695	0	gS
85	-70.9394226074219	-0.0363616943359375	0.0432205200195312	0.108097977936268	0.122711181640625	-0.251449584960938	-0.244552612304688	-0.828535676002502	-0.559936285018921	-0.00252772239036858	-0.00918055418878794	-0.00665283203125	-23.6442241668701	0.0187588948756456	1.48402404785156	0	S
86	-76.8959274291992	0.0908279418945312	0.251495361328125	0.173843681812286	0.084625244140625	-0.206008911132812	-0.134002685546875	-0.580000281333923	-0.81461626291275	-0.0103740422055125	0.00177958339918405	0.0121536254882812	-21.2369499206543	0.328904330730438	0.329061508178711	0	mS
87	-68.7184600830078	-0.1693115234375	-0.129226684570312	0.367965579032898	0.0513381958007812	-0.000213623046875	0.19732666015625	0.116577319800854	0.993181645870209	0.00255053024739027	-0.00458295363932848	-0.00713348388671875	-18.5350761413574	1.82996678352356	0.90312385559082	0	S
88	-78.457633972168	-0.26629638671875	-0.920654296875	0.373535454273224	0.269798278808594	-0.64239501953125	-0.436920166015625	-0.754609823226929	-0.656173765659332	0.00291971722617745	-0.0027946992777288	-0.00571441650390625	-25.8760566711426	0.493596583604813	0.190164566040039	0	S
89	-69.7157669067383	0.0558547973632812	0.364974975585938	0.230732351541519	0.0507965087890625	0.0724639892578125	0.109466552734375	0.262751013040543	0.964863657951355	-0.0122615862637758	0.00876502506434917	0.021026611328125	-20.0730171203613	0.805576682090759	0.416654586791992	0	S
90	-72.559814453125	-0.100456237792969	0.16650390625	0.0159258600324392	0.198005676269531	0.781166076660156	-0.00359344482421875	0.999918341636658	0.0127800665795803	-0.00239791232161224	-0.0040000849403441	-0.0016021728515625	-21.6097431182861	0.156123340129852	2.54039192199707	0	gS
91	-75.0184631347656	-0.0435333251953125	-0.889755249023438	0.0329055190086365	0.234580993652344	-0.392120361328125	0.555801391601562	-0.593277215957642	0.804998219013214	0.000849355768878013	0.00121556664817035	0.0003662109375	-20.0846138000488	0.809931218624115	0.777044296264648	0	gS
92	-72.1245422363281	0.047576904296875	0.371231079101562	0.0324649177491665	0.078857421875	-0.163673400878906	0.151161193847656	-0.822097659111023	0.569346487522125	-0.000475395907415077	0.00124121783301234	0.00171661376953125	-25.1357440948486	0.236437186598778	1.3478946685791	0	S
93	-73.5977935791016	0.07012939453125	0.0811004638671875	1.5810346667422e-05	0.0145187377929688	-0.0437240600585938	-0.0118331909179688	0.283873379230499	-0.958861768245697	-0.000605859037023038	0.000599585298914462	0.0012054443359375	-25.4046192169189	0.334075450897217	0.211467742919922	0	S
94	-72.6367950439453	0.102462768554688	0.474189758300781	0.0133647695183754	0.146209716796875	0.400291442871094	0.181510925292969	0.947319626808167	0.320289671421051	-0.00972397997975349	0.00429121730849147	0.0140151977539062	-18.9956016540527	1.43790352344513	0.895156860351562	0	S
95	-72.0856552124023	-0.019775390625	-0.123100280761719	0.0343683324754238	0.0235214233398438	-0.0521469116210938	-0.00719451904296875	-0.986357271671295	-0.164618924260139	-0.00319830770604312	-0.00739447446539998	-0.0041961669921875	-18.0986042022705	2.12463784217834	0.419191360473633	0	gS
96	-70.6219787597656	-0.108329772949219	0.03106689453125	0.136094123125076	0.0500640869140625	0.0480499267578125	-0.151809692382812	0.306773573160172	-0.951782524585724	0.00785129051655531	-0.0058358428068459	-0.0136871337890625	-18.3606224060059	1.95105683803558	0.420085906982422	0	gS
97	-74.5260620117188	0.0061492919921875	0.339584350585938	0.0143037801608443	0.152168273925781	0.00972747802734375	-0.567817687988281	-0.0863242521882057	-0.996267080307007	0.00406764820218086	-0.00106693420093507	-0.00513458251953125	-19.6087913513184	1.10792303085327	1.46286964416504	0	gS
98	-70.926139831543	-0.0518341064453125	-0.128105163574219	0.109089158475399	0.0220489501953125	0.0666275024414062	0.00714874267578125	0.761131286621094	0.648597836494446	7.38674498279579e-05	-0.00293974345549941	-0.00301361083984375	-25.4747638702393	0.346606701612473	0.418806076049805	0	S
99	-76.4262619018555	0.102630615234375	0.429672241210938	0.128789469599724	0.0898818969726562	-0.181365966796875	-0.17010498046875	-0.911442458629608	-0.41142749786377	-0.012465650215745	0.0102317985147238	0.0226974487304688	-21.8421821594238	0.167626082897186	0.7723388671875	0	mS
100	-64.9967269897461	-0.116127014160156	-0.137275695800781	1.1501522064209	0.0401153564453125	-0.120368957519531	0.0365829467773438	-0.999963700771332	0.00851908326148987	0.00167259632144123	-0.0114041855558753	-0.0130767822265625	-24.3693180084229	0.0885478258132935	0.470495223999023	0	S
101	-66.1115951538086	-0.05517578125	-0.324928283691406	0.868659198284149	0.0130386352539062	-0.0325927734375	-0.0211334228515625	0.24884144961834	-0.968544244766235	-0.00119088019710034	9.08580550458282e-05	0.00128173828125	-21.918119430542	0.0690548345446587	1.04675102233887	0	S
102	-71.4303894042969	0.0634078979492188	-0.0576324462890625	0.0710078552365303	0.107467651367188	0.065216064453125	0.36590576171875	0.162666603922844	0.98668110370636	-0.00781818013638258	0.00303081911988556	0.0108489990234375	-25.8598194122314	0.475380748510361	0.269319534301758	0	S
103	-71.5392532348633	-0.107330322265625	0.690139770507812	0.0645658150315285	0.295829772949219	-0.66461181640625	-0.520156860351562	-0.880297482013702	-0.474422127008438	0.00944645702838898	-0.000715896429028362	-0.010162353515625	-18.1928730010986	1.99507093429565	1.34930229187012	0	gS
104	-71.6672058105469	0.0353927612304688	0.124061584472656	0.0564135648310184	0.0980224609375	0.128555297851562	0.26171875	0.483407557010651	0.87539541721344	0.00249978224746883	0.00208016554825008	-0.00041961669921875	-25.4334125518799	0.344328373670578	0.484523773193359	0	S
105	-69.9841232299805	0.0238723754882812	-0.197410583496094	0.200227066874504	0.0587234497070312	0.0493927001953125	0.184234619140625	0.322320461273193	0.946630597114563	-0.00630821706727147	0.000893931253813207	0.0072021484375	-24.4137916564941	0.102446831762791	0.500833511352539	0	S
106	-68.4498291015625	0.223968505859375	0.976348876953125	0.408298254013062	0.107101440429688	0.0793609619140625	-0.348709106445312	-0.154225617647171	-0.988035678863525	-0.00414115190505981	0.00853890180587769	0.0126800537109375	-21.5831241607666	0.219410508871078	2.86669540405273	0	S
107	-78.0527420043945	-0.0245132446289062	-0.238273620605469	0.314525485038757	0.234077453613281	-0.0165557861328125	-0.90557861328125	-0.0318337753415108	-0.999493181705475	-0.00281956419348717	-0.00519230589270592	-0.00237274169921875	-26.8382568359375	0.936304926872253	0.434009552001953	0	S
108	-79.5344314575195	-0.262649536132812	-0.810638427734375	0.555676698684692	0.123817443847656	-0.163124084472656	-0.333885192871094	-0.480131179094315	-0.877196729183197	0.00532638793811202	-0.00844466965645552	-0.0137710571289062	-27.881591796875	1.62044203281403	0.156074523925781	0	S
109	-70.6078643798828	0.260856628417969	1.24037933349609	0.136655360460281	0.208488464355469	0.77056884765625	-0.0583953857421875	0.999985575675964	-0.00537316780537367	-0.00351455644704401	0.00187179597560316	0.0053863525390625	-18.3195209503174	2.0010883808136	0.827463150024414	0	S
110	-70.7583465576172	-0.03436279296875	-0.0653610229492188	0.123243860900402	0.0512237548828125	0.152458190917969	-0.0466995239257812	0.997742056846619	0.0671621710062027	0.00287428963929415	0.00328627694398165	0.0004119873046875	-20.6219348907471	0.555630266666412	1.21044158935547	0	S
111	-75.8724365234375	-0.00131988525390625	-0.266960144042969	0.0832459926605225	0.149185180664062	-0.121734619140625	-0.471176147460938	-0.271851301193237	-0.962339282035828	-0.0039404584094882	0.000263337831711397	0.00420379638671875	-22.2696285247803	0.0772219821810722	0.98481559753418	0	S
112	-74.6672668457031	0.629295349121094	1.51876831054688	0.0199658591300249	0.427047729492188	-1.00360107421875	-0.693618774414062	-0.69745808839798	-0.716625571250916	-0.0370216928422451	0.0288276113569736	0.0658493041992188	-16.8216285705566	3.34888958930969	0.295455932617188	0	gS
113	-72.3713760375977	0.0200881958007812	0.050567626953125	0.0226321648806334	0.330596923828125	0.853309631347656	0.469337463378906	0.820028483867645	0.572322726249695	0.0112076178193092	-0.00961299985647202	-0.0208206176757812	-19.6801090240479	1.01216328144073	2.22372817993164	0	S
114	-71.4453887939453	-0.0719375610351562	-0.0460968017578125	0.0706935375928879	0.325874328613281	-0.547172546386719	-0.763877868652344	-0.518255174160004	-0.855226039886475	-0.00609284033998847	-0.0139358583837748	-0.007843017578125	-23.9625911712646	0.0153154199942946	1.43750381469727	0	gS
115	-71.9814987182617	-0.068084716796875	-0.333602905273438	0.0392644070088863	0.137901306152344	-0.158798217773438	-0.390823364257812	-0.273595899343491	-0.961844742298126	0.00290987314656377	0.00279543222859502	-0.00011444091796875	-18.9923782348633	1.35449433326721	0.862335205078125	0	S
116	-69.5139465332031	0.0602340698242188	0.217933654785156	0.256641417741776	0.101348876953125	0.209335327148438	0.190719604492188	0.510846316814423	0.859672069549561	-0.00102559884544462	-0.00134603341575712	-0.0003204345703125	-14.6562337875366	5.78608083724976	0.138678550720215	0	S
117	-70.0018081665039	-0.136314392089844	-0.534660339355469	0.198917299509048	0.0710372924804688	0.0278472900390625	0.240692138671875	-0.292270213365555	0.956335783004761	0.000371626549167559	-0.00746376160532236	-0.00783538818359375	-20.8175582885742	0.458304613828659	0.869281768798828	0	gS
118	-66.8402252197266	0.195228576660156	1.31107330322266	0.707292020320892	0.118438720703125	0.0421676635742188	0.430961608886719	0.24001233279705	0.970769822597504	0.00902190431952477	0.00727477297186852	-0.00174713134765625	-19.0254821777344	1.48626029491425	0.403835296630859	0	S
119	-83.2169570922852	0.355598449707031	1.77867889404297	1.45692539215088	0.199234008789062	-0.351455688476562	-0.444381713867188	-0.589707791805267	-0.807616651058197	-0.0091477008536458	-0.000816402025520802	0.008331298828125	-28.4692401885986	2.0422945022583	0.597864151000977	0	S
120	-79.2146606445312	-0.0795440673828125	-0.448249816894531	0.497870057821274	0.158546447753906	-0.549583435058594	0.0889511108398438	-0.989676535129547	0.143318936228752	0.00873954873532057	-0.00275031919591129	-0.0114898681640625	-26.9289932250977	1.07232093811035	0.935144424438477	0	S
121	-82.3780822753906	-0.10333251953125	-0.224533081054688	1.21440255641937	0.116600036621094	-0.117523193359375	0.341461181640625	-0.383046180009842	0.923729181289673	0.0011883262777701	0.00411038426682353	0.00292205810546875	-26.0584545135498	0.593330979347229	0.387184143066406	0	S
122	-73.8007659912109	0.0221633911132812	0.810005187988281	0.000871446565724909	0.10638427734375	0.348457336425781	-0.0748062133789062	0.944961249828339	-0.32718226313591	-6.19813872617669e-05	0.00534725934267044	0.00540924072265625	-22.3033275604248	0.10264914482832	0.620367050170898	0	S
123	-90.1042861938477	-0.302436828613281	-1.32083892822266	4.27157115936279	0.101432800292969	0.330947875976562	-0.086181640625	0.974393665790558	-0.224848806858063	0.00378399225883186	-0.010544010438025	-0.0143280029296875	-27.6585369110107	1.49985110759735	0.33558464050293	0	S
124	-74.1464233398438	0.050262451171875	0.0539398193359375	0.00520035438239574	0.274589538574219	-0.897621154785156	-0.195411682128906	-0.978064060211182	-0.208304241299629	0.00852343440055847	0.00310656451620162	-0.0054168701171875	-26.2631988525391	0.621002197265625	0.536540985107422	0	S
125	-77.7882995605469	-0.0169601440429688	-0.14630126953125	0.279092669487	0.0477447509765625	0.150131225585938	-0.0391082763671875	0.988395929336548	0.151899620890617	-0.000180890856427141	0.00869972445070744	0.008880615234375	-26.9399719238281	1.05650568008423	0.395990371704102	0	S
126	-74.7381286621094	0.1778564453125	0.905166625976562	0.0213079005479813	0.00719451904296875	-0.012908935546875	0.001495361328125	0.429675966501236	0.902983129024506	0.00176726933568716	-0.00537384394556284	-0.00714111328125	-26.2567405700684	0.658823609352112	0.943931579589844	0	S
127	-73.0934295654297	-0.12945556640625	-0.374305725097656	0.00355957029387355	0.0963516235351562	-0.266181945800781	0.122138977050781	-0.927523255348206	0.373765408992767	0.00195534573867917	-0.00536887301132083	-0.00732421875	-27.0124835968018	1.06658172607422	0.146659851074219	0	S
128	-70.0755004882812	0.263702392578125	0.619911193847656	0.190651342272758	0.0705490112304688	-0.0500335693359375	0.163055419921875	0.685089409351349	0.728459000587463	-0.00491431495174766	-0.00983527395874262	-0.00492095947265625	-25.693431854248	0.395029634237289	2.27063179016113	0	gS
129	-70.2131423950195	-0.207794189453125	-0.296676635742188	0.177029982209206	0.0795745849609375	0.272811889648438	0.045135498046875	0.940463244915009	0.339895457029343	0.01249576266855	-0.00695156445726752	-0.0194473266601562	-18.4590091705322	1.83257246017456	0.504798889160156	0	gS
130	-69.639289855957	0.128013610839844	0.474296569824219	0.2412990629673	0.115570068359375	0.356407165527344	0.106803894042969	0.972423374652863	0.23322257399559	0.00578603241592646	0.00194844696670771	-0.00383758544921875	-17.9638996124268	2.27152585983276	0.844060897827148	0	gS
131	-73.2904663085938	0.137825012207031	0.2996826171875	0.00114730279892683	0.133659362792969	-0.349655151367188	0.183975219726562	-0.895552933216095	0.444954931735992	-0.00945896748453379	0.00289302226155996	0.0123519897460938	-27.3249225616455	1.17184913158417	0.515445709228516	0	S
132	-89.3556213378906	-0.0523605346679688	-0.3231201171875	3.89848566055298	0.274658203125	0.330924987792969	-0.768867492675781	0.296630084514618	-0.954992473125458	-0.000830469361972064	0.00899619050323963	0.00982666015625	-28.2137069702148	1.84377157688141	0.180257797241211	0	S
133	-65.0605773925781	0.108894348144531	0.50628662109375	1.13195657730103	0.117782592773438	0.288459777832031	0.184700012207031	0.966017842292786	0.258475422859192	0.00658115744590759	-0.00116267777048051	-0.00774383544921875	-18.6800804138184	1.74839115142822	1.15011978149414	0	gS
134	-73.1432876586914	-0.156990051269531	-0.412788391113281	0.00278439070098102	0.0924301147460938	0.2562255859375	-0.11383056640625	0.966139435768127	-0.258020490407944	-0.00142378767486662	0.000552225566934794	0.00197601318359375	-17.4852600097656	2.67432165145874	0.216341018676758	0	gS
135	-67.7230987548828	0.571205139160156	0.0678863525390625	0.528054535388947	0.459678649902344	-1.43402862548828	0.402732849121094	-0.974693417549133	0.22354593873024	-0.0572284236550331	0.00956692732870579	0.0667953491210938	-23.5291767120361	0.0132203353568912	0.733158111572266	0	S
136	-67.5868148803711	0.251319885253906	-0.001007080078125	0.561448216438293	0.524826049804688	-1.47607421875	0.677215576171875	-0.957642197608948	0.287960886955261	0.00140012160409242	-0.0295904781669378	-0.0309906005859375	-26.1803531646729	0.645855009555817	1.21660614013672	0	S
137	-81.6487045288086	-0.586845397949219	-2.9422607421875	1.01745927333832	1.28037261962891	1.70928192138672	-3.42034149169922	0.499360531568527	-0.866394281387329	0.00771532393991947	-0.026357552036643	-0.0340728759765625	-19.2449378967285	1.23608899116516	1.12212181091309	0	gS
138	-83.8543930053711	-0.305206298828125	-0.165901184082031	1.65332472324371	1.18270111083984	-2.40137481689453	-2.33943939208984	-0.714739918708801	-0.699390351772308	0.0111126089468598	0.00361291388981044	-0.00749969482421875	-18.5395622253418	1.71699595451355	0.827447891235352	0	S
139	-71.140983581543	-0.00659942626953125	0.3946533203125	0.0915190055966377	0.203544616699219	-0.327735900878906	0.486824035644531	-0.554735898971558	0.832026481628418	-0.00729543622583151	0.00727670732885599	0.0145721435546875	-16.4524478912354	3.54027271270752	0.821964263916016	0	S
140	-82.4044952392578	0.102035522460938	1.20317077636719	1.21774530410767	0.496650695800781	-0.955543518066406	-1.05483245849609	-0.607086062431335	-0.794636070728302	0.0174507349729538	0.0022606102284044	-0.0151901245117188	-23.3071517944336	0.000270855787675828	2.23054695129395	0	S
141	-81.1452255249023	-0.0352859497070312	0.0978851318359375	0.897357046604156	0.204116821289062	0.430419921875	-0.389572143554688	0.745361089706421	-0.666660964488983	0.00542227271944284	0.000989594613201916	-0.00443267822265625	-26.2607746124268	0.673978388309479	0.344795227050781	0	S
142	-81.4901504516602	0.326446533203125	1.63677215576172	0.985900938510895	0.474998474121094	1.36232757568359	-0.533149719238281	0.908343970775604	-0.418223857879639	-0.0267128311097622	0.0174079574644566	0.0441207885742188	-24.8918685913086	0.188581481575966	0.414089202880859	0	S
143	-88.2701873779297	0.406082153320312	2.15934753417969	3.38771390914917	0.194190979003906	0.488517761230469	-0.308403015136719	0.836132526397705	-0.548527479171753	-0.0268776752054691	0.0111777447164059	0.038055419921875	-23.8290882110596	0.0253897588700056	0.185508728027344	0	mS
144	-93.2736282348633	-0.141571044921875	-0.373748779296875	6.07101821899414	0.293167114257812	0.979667663574219	0.194404602050781	0.990005612373352	0.141027972102165	0.00354872271418571	0.00544081255793571	0.00189208984375	-25.38525390625	0.336940884590149	0.376913070678711	0	mS
145	-87.3191452026367	-0.0306320190429688	0.759895324707031	2.95659470558167	0.333732604980469	-1.13037109375	-0.205673217773438	-0.983746767044067	-0.17956155538559	0.000350946880644187	0.00143432093318552	0.0010833740234375	-24.9102592468262	0.198724210262299	0.176712036132812	0	S
146	-87.2302627563477	-0.42425537109375	-1.09317779541016	2.91505813598633	0.125022888183594	0.360862731933594	0.138908386230469	0.92807537317276	0.372392416000366	0.0154097341001034	-0.000383112434064969	-0.0157928466796875	-25.194372177124	0.277338206768036	0.230062484741211	0	S
147	-94.2531814575195	-0.638198852539062	-1.14756011962891	6.67660284042358	0.162467956542969	-0.5543212890625	-0.066131591796875	-0.989399433135986	0.145219773054123	0.0364195890724659	-0.00490121124312282	-0.04132080078125	-25.6405124664307	0.419281542301178	0.234058380126953	0	mS
148	-69.7499847412109	-0.171501159667969	-0.610847473144531	0.228036135435104	0.0395736694335938	-0.0620040893554688	0.0919876098632812	-0.0887710526585579	0.996052086353302	0.00111794797703624	-0.00358938844874501	-0.00470733642578125	-26.9337120056152	0.980918049812317	0.270883560180664	0	S
149	-68.025146484375	0.0604934692382812	0.303520202636719	0.480758666992188	0.118270874023438	0.196937561035156	0.274955749511719	0.502299726009369	0.864693582057953	0.00664030108600855	-0.00156892731320113	-0.008209228515625	-22.4149837493896	0.0631183534860611	0.679538726806641	0	gS
150	-70.3894424438477	0.068389892578125	0.02166748046875	0.157140716910362	0.0933761596679688	-0.210182189941406	0.177421569824219	-0.76049816608429	0.649340093135834	-0.0115433875471354	0.00440967688336968	0.0159530639648438	-27.8614349365234	1.53854489326477	0.335308074951172	0	S
151	-71.945068359375	0.0950241088867188	0.0521469116210938	0.0408731512725353	0.181343078613281	0.205184936523438	-0.522720336914062	0.303868353366852	-0.952714025974274	-0.00824398268014193	0.00203281221911311	0.0102767944335938	-17.5443954467773	2.58393931388855	0.128711700439453	0	S
152	-80.6191329956055	-0.342941284179688	-0.824455261230469	0.776564359664917	0.232803344726562	-0.4976806640625	-0.436630249023438	-0.724302709102631	-0.689482092857361	0.00810457672923803	0.000650658737868071	-0.00745391845703125	-26.1929931640625	0.561961710453033	1.28534317016602	0	S
153	-79.5870666503906	0.469223022460938	1.28255462646484	0.568083047866821	0.40802001953125	1.04151916503906	0.588714599609375	0.877085566520691	0.48033419251442	-0.0116801215335727	0.00379992020316422	0.0154800415039062	-27.7527675628662	1.46613395214081	0.432777404785156	0	S
154	-76.1585998535156	-0.658233642578125	-1.28764343261719	0.103850014507771	0.235870361328125	-0.0520248413085938	-0.872032165527344	-0.0858938917517662	-0.996304273605347	0.0199114754796028	-0.00879793614149094	-0.0287094116210938	-20.0167026519775	0.812540113925934	0.66724967956543	0	gS
155	-73.8698425292969	-0.196365356445312	-0.323699951171875	0.00141766527667642	0.0873794555664062	-0.124000549316406	-0.225471496582031	-0.43238291144371	-0.901690065860748	-0.0010516787879169	-0.0041797305457294	-0.0031280517578125	-25.9073314666748	0.5181804895401	0.191041946411133	0	S
156	-71.8036117553711	-0.0162506103515625	0.098907470703125	0.0486296713352203	0.0612716674804688	0.0165481567382812	0.227973937988281	-0.0286797769367695	0.999588668346405	0.00292726582847536	0.000287495349766687	-0.0026397705078125	-25.7564945220947	0.377091556787491	1.69235992431641	0	gS
157	-60.4597320556641	0.149997711181641	0.879497528076172	2.68237018585205	0.286506652832031	-0.884147644042969	-0.257232666015625	-0.953576564788818	-0.301150768995285	-0.0146714160218835	0.00189581455197185	0.0165672302246094	-12.5155515670776	8.86819458007812	0.899402618408203	0	sG
158	-68.1880111694336	-0.0832977294921875	-0.91949462890625	0.451026886701584	0.0589828491210938	-0.134071350097656	0.0975418090820312	-0.517306804656982	0.855800032615662	-0.0084801921620965	0.00503909541293979	0.013519287109375	-14.7478847503662	5.67959690093994	0.122678756713867	0	S
159	-73.9394378662109	0.0319976806640625	0.423896789550781	0.00215428462252021	0.0780181884765625	-0.184349060058594	0.132377624511719	-0.528024852275848	0.849228918552399	-0.00085883354768157	-0.00446753716096282	-0.00360870361328125	-21.4049377441406	0.260698974132538	0.693923950195312	0	gS
160	-72.4182205200195	0.450355529785156	0.465003967285156	0.0203723683953285	0.0759353637695312	0.284278869628906	0.0142288208007812	0.991365015506744	-0.131131336092949	-0.0104665132239461	0.00262552779167891	0.013092041015625	-23.5761909484863	0.00341690820641816	1.10414695739746	0	S
161	-66.4632873535156	-0.0252838134765625	0.113601684570312	0.788887500762939	0.142539978027344	0.330253601074219	0.242683410644531	0.860266089439392	0.509845376014709	0.00231997342780232	0.0010153470793739	-0.00130462646484375	-18.7141742706299	1.76421940326691	1.00401306152344	0	S
162	-60.738094329834	0.0456428527832031	0.0568008422851562	2.57227206230164	0.0374717712402344	-0.12872314453125	0.0164031982421875	-0.905565917491913	0.424205541610718	0.0021982395555824	0.00233175395987928	0.000133514404296875	-17.1532287597656	2.91830539703369	0.633184432983398	0	sG
163	-66.1520156860352	0.551223754882812	0.797157287597656	0.85625958442688	0.173065185546875	0.194740295410156	-0.503852844238281	0.282553404569626	-0.959251582622528	-0.0250958297401667	0.00120269285980612	0.0262985229492188	-24.8465538024902	0.20732107758522	0.393579483032227	0	S
164	-81.2810287475586	1.06534576416016	0.48309326171875	0.930846035480499	0.136436462402344	-0.301918029785156	-0.145988464355469	-0.997827351093292	0.0658830553293228	0.0265496000647545	0.0265724882483482	2.288818359375e-05	-26.8418750762939	0.925831019878387	0.568389892578125	0	S
165	-69.7064514160156	-0.00440216064453125	0.257316589355469	0.233359053730965	0.0386581420898438	0.033782958984375	0.120986938476562	-0.209684684872627	0.977769076824188	0.00393431959673762	-0.00477081956341863	-0.00870513916015625	-23.825590133667	0.0176545865833759	0.354515075683594	0	S
166	-66.6365966796875	-0.0502243041992188	-0.117042541503906	0.750795841217041	0.0368423461914062	0.0795822143554688	0.0636215209960938	0.625933051109314	0.779876828193665	-0.000439686118625104	-0.0013094370951876	-0.0008697509765625	-23.6421146392822	0.0115972934290767	0.25799560546875	0	S
167	-65.5898361206055	0.0460433959960938	0.237785339355469	0.994754076004028	0.0278244018554688	0.0653533935546875	0.0550994873046875	0.821327686309814	0.570456683635712	-0.00298387533985078	-0.00447160750627518	-0.00148773193359375	-25.4357662200928	0.283656358718872	0.866146087646484	0	S
168	-65.2317276000977	0.0574188232421875	0.0679550170898438	1.08536660671234	0.02880859375	0.093292236328125	0.02264404296875	0.915392637252808	0.402562141418457	-0.000218494096770883	0.00353516801260412	0.003753662109375	-18.73069190979	1.64899778366089	0.246572494506836	0	gS
169	-87.2474594116211	0.212348937988281	-0.0972137451171875	2.92682671546936	0.0679244995117188	-0.0197906494140625	-0.24957275390625	-0.0967115014791489	-0.995312452316284	0.000132366199977696	0.00504569616168737	0.004913330078125	-24.0150756835938	0.0424647629261017	0.445945739746094	0	mS
170	-66.3461990356445	0.0228958129882812	0.173873901367188	0.81386137008667	0.0609130859375	-0.234710693359375	-0.0027923583984375	-0.896346151828766	0.443354845046997	-0.0100630102679133	0.000686806975863874	0.0107498168945312	-25.4636058807373	0.299592047929764	0.759115219116211	0	S
171	-81.6643295288086	-0.5369873046875	-1.86196899414062	1.02330791950226	0.1092529296875	-0.132095336914062	-0.303573608398438	-0.562330901622772	-0.8269122838974	0.00874773319810629	-0.00364240375347435	-0.01239013671875	-24.7062339782715	0.14115247130394	0.111722946166992	0	S
172	-72.6901626586914	-0.0115203857421875	0.144004821777344	0.011938713490963	0.0232086181640625	0.0878677368164062	-0.00185394287109375	0.722954511642456	-0.690895676612854	-0.00377844204194844	0.000364319159416482	0.00414276123046875	-23.3904209136963	-0.00045019356184639	0.862600326538086	0	S
173	-80.517692565918	-0.0980453491210938	-0.382408142089844	0.755513846874237	0.108551025390625	0.115280151367188	0.316680908203125	0.265823930501938	0.964021623134613	-0.00441506551578641	-0.00222542905248702	0.00218963623046875	-23.7486820220947	0.0163992885500193	0.257158279418945	0	S
174	-78.8669357299805	0.0266647338867188	-0.393974304199219	0.43951490521431	0.209793090820312	-0.808753967285156	0.0246505737304688	-0.994878768920898	0.101075164973736	-0.00205188966356218	0.00289958738721907	0.00495147705078125	-24.5243396759033	0.116584077477455	0.609394073486328	0	mS
175	-75.1410064697266	-0.0394439697265625	-0.183639526367188	0.038623221218586	0.0744171142578125	0.155929565429688	0.143417358398438	0.239846348762512	0.970810890197754	0.00504915649071336	-0.000917030090931803	-0.0059661865234375	-24.4756832122803	0.093623124063015	0.320074081420898	0	S
176	-86.646858215332	-0.106956481933594	-1.99668121337891	2.67424058914185	0.0186080932617188	0.0548934936523438	-0.0184097290039062	0.791896522045135	-0.610655307769775	-5.53917452634778e-05	-0.00250442745164037	-0.00244903564453125	-27.5005149841309	1.3539947271347	0.285972595214844	0	S
177	-79.0713729858398	0.0516281127929688	0.241683959960938	0.473341673612595	0.0503082275390625	-0.0048828125	0.1832275390625	0.553303837776184	0.832979500293732	-0.00112411519512534	-0.00553390523418784	-0.0044097900390625	-27.9719867706299	1.6794867515564	0.166017532348633	0	S
178	-81.0855484008789	0.0699691772460938	0.180595397949219	0.883820295333862	0.146354675292969	-0.485237121582031	-0.105247497558594	-0.979741930961609	-0.200264275074005	-9.84407888608985e-05	0.00360181555151939	0.00370025634765625	-28.0243835449219	1.70143008232117	0.0804843902587891	0	S
179	-77.6286010742188	-0.251678466796875	-0.236175537109375	0.257593810558319	0.23260498046875	-0.17572021484375	0.75042724609375	-0.131900653243065	0.991262912750244	0.00646830117329955	0.00108194875065237	-0.0053863525390625	-27.5114212036133	1.35372698307037	0.249567031860352	0	S
180	-88.2922439575195	-0.0219497680664062	-0.484672546386719	3.39127969741821	0.115486145019531	0.185462951660156	-0.281089782714844	0.227837160229683	-0.973699271678925	0.00193100445903838	0.00952225178480148	0.00759124755859375	-28.1094856262207	1.7804309129715	0.102275848388672	0	S
181	-69.2862548828125	0.275382995605469	0.314620971679688	0.283724278211594	0.107437133789062	0.168655395507812	-0.2261962890625	0.384590446949005	-0.923087298870087	-0.0355008617043495	0.00788750313222408	0.0433883666992188	-23.9649677276611	0.0294574517756701	1.36322402954102	0	S
182	-80.4691009521484	0.377464294433594	1.30722808837891	0.74634313583374	0.377296447753906	-0.464317321777344	1.04486846923828	-0.387511700391769	0.921864807605743	-0.00780665315687656	0.00660527311265469	0.0144119262695312	-25.902322769165	0.512907207012177	0.229440689086914	0	S
183	-78.7137145996094	0.091094970703125	0.221893310546875	0.414519488811493	0.245315551757812	0.179977416992188	-0.807601928710938	0.0187108106911182	-0.999824941158295	-0.0153949791565537	-0.0136402184143662	0.0017547607421875	-25.8695621490479	0.516560256481171	0.179859161376953	0	S
184	-91.1010589599609	-0.327720642089844	0.0296707153320312	4.80281972885132	0.389961242675781	0.556983947753906	-1.00366973876953	0.471117228269577	-0.882070600986481	0.00717997597530484	-0.00562214804813266	-0.0128021240234375	-27.0303344726562	1.07213509082794	0.217369079589844	0	S
185	-83.1809463500977	-0.182167053222656	-0.967216491699219	1.44667863845825	0.260261535644531	0.551170349121094	0.504020690917969	0.711572527885437	0.702612638473511	-0.0120478244498372	-0.000893649994395673	0.0111541748046875	-25.5329818725586	0.385456800460815	0.44219970703125	0	S
186	-82.003547668457	-0.215240478515625	-1.12850952148438	1.11188888549805	0.486961364746094	-0.590057373046875	-1.35670471191406	-0.462357729673386	-0.886693477630615	0.00727011123672128	-0.000817046908196062	-0.008087158203125	-26.2973937988281	0.680300772190094	0.147424697875977	0	S
187	-86.0492095947266	-0.251655578613281	-0.637687683105469	2.43428993225098	0.0446929931640625	0.0465469360351562	-0.131660461425781	0.523821771144867	-0.851827919483185	0.00146630383096635	-0.00502631114795804	-0.00649261474609375	-25.4964790344238	0.356325834989548	0.381072998046875	0	S
188	-72.4327392578125	-0.0499191284179688	-0.00899505615234375	0.0201431773602962	0.0885086059570312	-0.2177734375	-0.143569946289062	-0.918371021747589	-0.395720422267914	-0.000993125955574214	-0.00344979111105204	-0.0024566650390625	-25.1763610839844	0.282139092683792	0.253360748291016	0	S
189	-67.8591003417969	0.0822296142578125	0.940025329589844	0.510000705718994	0.125434875488281	0.29949951171875	0.20013427734375	0.810276031494141	0.586048424243927	0.00800657831132412	-0.000713819346856326	-0.00872039794921875	-13.244535446167	7.7620701789856	0.201533317565918	0	gS
190	-72.2705764770508	0.614875793457031	1.58376312255859	0.02601533010602	0.146881103515625	0.172683715820312	-0.433822631835938	0.415552377700806	-0.909569263458252	-0.0190737023949623	-0.0100252404808998	0.0090484619140625	-20.7532348632812	0.545040905475616	2.75089645385742	0	S
191	-70.9605255126953	-0.0142898559570312	-0.1019287109375	0.10590747743845	0.0667343139648438	0.0334014892578125	0.23431396484375	0.208475112915039	0.978027701377869	-0.00626786751672626	0.00195662002079189	0.0082244873046875	-27.3014545440674	1.22506165504456	0.27073860168457	0	S
192	-70.3002014160156	0.03973388671875	0.0196990966796875	0.16666753590107	0.0444107055664062	-0.0744400024414062	-0.101921081542969	0.871252834796906	-0.490834504365921	0.00117140135262161	0.00394087145105004	0.00276947021484375	-26.9487686157227	1.03062379360199	0.418170928955078	0	S
193	-69.7745590209961	0.0998001098632812	0.121833801269531	0.224842235445976	0.13348388671875	-0.368736267089844	-0.162406921386719	-0.963735282421112	-0.266860067844391	0.00021573799313046	-0.00104311213362962	-0.00125885009765625	-23.2845420837402	-0.000546647235751152	0.392875671386719	0	S
194	-68.2407684326172	-0.04681396484375	0.0518417358398438	0.443359106779099	0.119163513183594	0.18670654296875	0.299240112304688	0.559133291244507	0.829077780246735	0.000337248580763116	0.00102389405947179	0.0006866455078125	-19.1447105407715	1.29636228084564	0.483541488647461	0	S
195	-75.062370300293	-1.57495880126953	-2.21401214599609	0.0341200940310955	0.372489929199219	-0.724403381347656	0.764533996582031	-0.655592381954193	0.7551149725914	0.0147945750504732	-0.0172031056135893	-0.0319976806640625	-22.326452255249	0.0590203963220119	1.36125564575195	1	S
196	-69.3975830078125	0.0838851928710938	0.849662780761719	0.272431343793869	0.3924560546875	-0.606948852539062	-0.958084106445312	-0.607978761196136	-0.7939532995224	0.0108924526721239	-0.00256579974666238	-0.013458251953125	-17.5212631225586	2.60825395584106	1.15667533874512	1	gS
197	-67.5298843383789	0.112419128417969	0.354423522949219	0.568921864032745	0.23028564453125	0.228111267089844	0.693412780761719	0.238190934062004	0.971218347549438	-0.00610806047916412	0.00125430524349213	0.00736236572265625	-16.9065990447998	3.09524154663086	0.350709915161133	1	S
198	-68.9296112060547	-0.077484130859375	-0.769523620605469	0.336558490991592	0.0428390502929688	0.0299224853515625	-0.141036987304688	-0.150892466306686	-0.988550186157227	-0.00138238817453384	-0.00670007616281509	-0.00531768798828125	-19.6052742004395	1.05699992179871	0.939308166503906	1	S
199	-70.506721496582	-0.127700805664062	-1.17845153808594	0.146270722150803	0.0128707885742188	-0.00116729736328125	-0.0477066040039062	-0.371488064527512	-0.92843770980835	-0.00365583598613739	-0.00192396342754364	0.00173187255859375	-19.5636310577393	1.04120826721191	0.196239471435547	1	S
200	-63.9533500671387	0.0952491760253906	0.728931427001953	1.4453672170639	0.105583190917969	-0.349575042724609	-0.0718574523925781	-0.959664165973663	-0.281148821115494	0.00265400740318	-0.0040674889460206	-0.00672149658203125	-19.8395957946777	1.00886118412018	0.422836303710938	1	S
201	-80.4699401855469	-0.00626373291015625	0.0156402587890625	0.744796872138977	0.0324554443359375	-0.0385894775390625	0.0926971435546875	-0.138139352202415	0.990412831306458	-0.00140215898863971	-0.00404192972928286	-0.0026397705078125	-27.7264289855957	1.506263256073	0.165933609008789	1	S
202	-76.5195922851562	-0.147056579589844	-0.678337097167969	0.135972127318382	0.0703201293945312	0.250984191894531	-0.0295333862304688	0.990574359893799	-0.136975929141045	0.00387633009813726	-0.00504243187606335	-0.00891876220703125	-29.9642868041992	3.46220588684082	0.132036209106445	1	S
203	-72.0274658203125	0.0422897338867188	-0.135536193847656	0.0368441715836525	0.582931518554688	-1.65837860107422	-0.672050476074219	-0.918124556541443	-0.396291941404343	-0.0100961392745376	5.85845446039457e-05	0.0101547241210938	-20.761157989502	0.51175445318222	0.890691757202148	1	S
204	-75.2799072265625	-0.165443420410156	-0.728599548339844	0.0457348339259624	0.0186386108398438	0.0211639404296875	0.0527801513671875	0.346968919038773	0.937876641750336	0.00421319343149662	-0.00092138908803463	-0.00513458251953125	-26.3156776428223	0.690005123615265	0.277559280395508	1	S
205	-62.8839836120605	0.238239288330078	1.23339462280273	1.78256869316101	0.0856513977050781	0.275211334228516	-0.0660514831542969	0.999981582164764	-0.00606557866558433	0.00273187784478068	0.0112958736717701	0.00856399536132812	-26.962043762207	0.714903056621552	1.29143714904785	1	S
206	-71.6314086914062	-0.0237960815429688	-0.051055908203125	0.0585201419889927	0.02850341796875	0.0971221923828125	0.018157958984375	0.993241608142853	0.116065286099911	0.000116276212793309	0.000978397787548602	0.00086212158203125	-26.0676651000977	0.612361311912537	0.292600631713867	1	S
207	-73.4656829833984	0.430915832519531	2.40428924560547	0.000143921701237559	0.238937377929688	0.42138671875	0.536788940429688	0.599635303020477	0.800273418426514	-0.0077386237680912	-0.000681433884892613	0.00705718994140625	-26.1107406616211	0.631179690361023	0.640233993530273	1	S
208	-74.5886917114258	-0.222000122070312	-0.422279357910156	0.0164856556802988	0.237564086914062	0.737464904785156	0.211296081542969	0.956805646419525	0.29072830080986	-0.00935951247811317	0.00180992076639086	0.01116943359375	-18.0870361328125	2.16844153404236	0.767580032348633	1	sG
209	-68.7032775878906	0.109130859375	0.228485107421875	0.368700057268143	0.161903381347656	0.185173034667969	0.472724914550781	0.503347098827362	0.864084303379059	-0.00815043319016695	0.0019737733528018	0.0101242065429688	-15.8563537597656	4.31517362594604	0.26788330078125	1	sG
210	-81.3789978027344	-0.186363220214844	0.296539306640625	0.951224625110626	0.297622680664062	0.851898193359375	0.333969116210938	0.961057484149933	0.276348531246185	0.0136271240189672	-0.0110997436568141	-0.0247268676757812	-26.4369964599609	0.735833168029785	0.20604133605957	1	S
211	-82.3926696777344	-0.0710525512695312	-0.208908081054688	1.21686887741089	0.0979843139648438	0.161827087402344	-0.227851867675781	0.621234536170959	-0.783624708652496	4.26178048655856e-05	-0.00527507020160556	-0.00531768798828125	-27.7212429046631	1.47972619533539	0.22894287109375	1	S
212	-73.7998809814453	0.0358734130859375	0.831756591796875	0.000849529111292213	0.117225646972656	0.37872314453125	0.0903167724609375	0.905719459056854	0.423877656459808	0.0030754969920963	0.0036553309764713	0.000579833984375	-22.0406799316406	0.139113649725914	0.451511383056641	1	S
213	-82.5055236816406	-0.0356292724609375	0.181510925292969	1.24718832969666	0.123382568359375	0.196479797363281	-0.297142028808594	0.696740508079529	-0.717323243618011	0.00421532243490219	-0.00855628401041031	-0.0127716064453125	-25.417947769165	0.318890273571014	0.313934326171875	1	S
214	-69.2148361206055	0.076934814453125	0.322586059570312	0.295871943235397	0.0981674194335938	-0.135231018066406	-0.260566711425781	-0.691051781177521	-0.722805261611938	0.0016489177942276	0.0032053142786026	0.001556396484375	-20.9979362487793	0.418521761894226	0.466178894042969	1	S
215	-73.4462509155273	-0.047119140625	-0.329925537109375	0.000213143299333751	0.0277786254882812	-0.0177383422851562	-0.0881881713867188	0.0132770659402013	-0.999911844730377	-0.00122815940994769	0.00602739490568638	0.00725555419921875	-27.4030895233154	1.29243457317352	0.256130218505859	1	S
216	-74.1591033935547	-0.04949951171875	-0.00519561767578125	0.00543327489867806	0.0190658569335938	-0.0140228271484375	-0.06036376953125	0.191476106643677	-0.981497287750244	-0.000784633390139788	-0.00688814884051681	-0.006103515625	-22.8582382202148	0.0128318266943097	0.354415893554688	1	S
217	-70.606689453125	0.0931396484375	0.534278869628906	0.136834695935249	0.105705261230469	-0.184562683105469	-0.240867614746094	-0.597160995006561	-0.80212140083313	-0.00352318212389946	-0.00138695165514946	0.00213623046875	-21.2184028625488	0.339848071336746	0.336589813232422	1	S
218	-72.338005065918	-0.0111923217773438	0.237617492675781	0.0236135758459568	0.0665969848632812	0.0659332275390625	0.193466186523438	0.134366288781166	0.990931749343872	0.00442491751164198	0.00748430471867323	0.00305938720703125	-20.3959503173828	0.669115602970123	0.394454956054688	1	S
219	-92.8246307373047	-0.763565063476562	-1.63287353515625	5.78643798828125	0.161811828613281	-0.0770721435546875	-0.567764282226562	-0.016922514885664	-0.99985682964325	0.0151120582595468	-0.0211657136678696	-0.0362777709960938	-25.6244697570801	0.411464273929596	0.0807437896728516	1	mS
220	-81.9051895141602	-0.222602844238281	-0.384727478027344	1.08577108383179	0.0926055908203125	0.272506713867188	0.09710693359375	0.931962013244629	0.362555950880051	0.010389712639153	0.000433352863183245	-0.00995635986328125	-23.4568653106689	0.0024154803249985	0.263526916503906	1	S
221	-70.3253555297852	0.0686798095703125	0.288169860839844	0.163725763559341	0.0434188842773438	0.114715576171875	0.0567779541015625	0.979259669780731	0.202609315514565	-0.0056547150015831	0.0054842010140419	0.011138916015625	-21.4000797271729	0.263440400362015	2.42425155639648	1	gS
222	-92.6072540283203	0.198379516601562	-0.0508041381835938	5.66948461532593	0.365798950195312	0.350990295410156	-1.11644744873047	0.195704102516174	-0.980663001537323	-0.00540904328227043	0.00205250433646142	0.0074615478515625	-28.0130271911621	1.72006571292877	0.293386459350586	1	mS
223	-72.3813629150391	0.00146484375	0.0615386962890625	0.0220515038818121	0.138587951660156	-0.183319091796875	-0.394500732421875	-0.387630045413971	-0.921815037727356	0.0045950710773468	-9.70063701970503e-05	-0.00469207763671875	-22.6962757110596	0.00623681023716927	0.379766464233398	1	S
224	-66.6993179321289	0.289527893066406	1.0054931640625	0.736659705638885	0.164093017578125	0.598922729492188	-0.0581512451171875	0.986375629901886	-0.16450859606266	-0.000287759496131912	0.0032065031118691	0.0034942626953125	-17.7471618652344	2.33633232116699	0.800388336181641	1	S
225	-78.8923110961914	-0.181991577148438	-1.03714752197266	0.443806141614914	0.176872253417969	-0.335540771484375	0.365890502929688	-0.656193673610687	0.754592478275299	-0.00489411875605583	0.00329985097050667	0.0081939697265625	-27.0037841796875	1.05011522769928	0.496915817260742	1	S
226	-74.4270401000977	0.013671875	0.0653305053710938	0.0116823725402355	0.170806884765625	0.0995635986328125	-0.584945678710938	0.0611474253237247	-0.998128771781921	-0.00464016385376453	0.00558322481811047	0.010223388671875	-19.0841007232666	1.40108776092529	0.683828353881836	1	gS
227	-74.5816345214844	0.639663696289062	1.64753723144531	0.0162883456796408	0.520957946777344	1.00354766845703	1.08538055419922	0.672353804111481	0.740229964256287	0.00114008982200176	0.00648829527199268	0.00534820556640625	-16.6684398651123	3.35050535202026	0.826089859008789	1	S
228	-79.368293762207	0.1939697265625	0.226425170898438	0.526892244815826	0.0905075073242188	-0.123916625976562	-0.24114990234375	-0.434346199035645	-0.900746047496796	-0.00288765574805439	0.00523001980036497	0.00811767578125	-23.4997081756592	0.00398321868851781	0.228977203369141	1	S
229	-94.2549514770508	0.352302551269531	0.554550170898438	6.69329309463501	0.222434997558594	0.35394287109375	-0.529434204101562	0.521346807479858	-0.853344857692719	-0.00506903324276209	0.00524590816348791	0.01031494140625	-28.212121963501	1.87889492511749	0.346349716186523	1	S
230	-72.2211227416992	0.141395568847656	0.598915100097656	0.0282040648162365	0.0568771362304688	0.16461181640625	0.0648956298828125	0.911855757236481	0.410510718822479	-0.00209303060546517	0.00269822916015983	0.004791259765625	-20.7032718658447	0.536199867725372	0.272268295288086	1	S
231	-69.2499771118164	-0.081085205078125	-0.126121520996094	0.291301995515823	0.0403823852539062	0.0280609130859375	0.133468627929688	0.490804344415665	0.871269822120667	0.00523770414292812	0.00434506498277187	-0.00089263916015625	-22.1512298583984	0.108715422451496	0.44929313659668	1	S
232	-70.7695083618164	-0.102256774902344	-0.129127502441406	0.122501365840435	0.0657119750976562	0.064971923828125	-0.200271606445312	0.0159942638128996	-0.999872088432312	0.00172872061375529	-0.00242167012766004	-0.004150390625	-18.5510807037354	1.77012300491333	0.385562896728516	1	gS
233	-76.0998382568359	-0.125144958496094	-0.741508483886719	0.100186474621296	0.184478759765625	0.292755126953125	-0.449493408203125	0.618827879428864	-0.785526633262634	0.00280199944972992	-0.00015820557018742	-0.002960205078125	-26.7129383087158	0.88349574804306	0.517978668212891	1	S
234	-71.4849472045898	-0.0989532470703125	0.0823440551757812	0.0682944804430008	0.102058410644531	-0.285514831542969	0.118370056152344	-0.66651064157486	0.745495498180389	0.0274080988019705	0.00831935275346041	-0.0190887451171875	-26.4637928009033	0.769763827323914	0.53742790222168	1	S
235	-62.422492980957	-0.0456619262695312	-0.251720428466797	1.94216978549957	0.0806617736816406	0.209251403808594	0.109542846679688	0.972824037075043	0.231545701622963	0.011926706880331	0.00644880114123225	-0.0054779052734375	-17.6608257293701	2.55751514434814	1.90582847595215	1	gS
236	-70.4989776611328	0.194953918457031	0.400077819824219	0.146844774484634	0.136947631835938	0.487968444824219	-0.0584487915039062	0.998592555522919	-0.053036991506815	-0.00616259640082717	-0.000989866792224348	0.0051727294921875	-20.7560214996338	0.553270995616913	0.373485565185547	1	gS
237	-73.9833602905273	0.307296752929688	0.666770935058594	0.00272912485525012	0.267982482910156	0.830024719238281	-0.235404968261719	0.988471031188965	-0.151410028338432	-0.00189476949162781	-0.00226860982365906	-0.00037384033203125	-16.8861885070801	3.1613495349884	0.798728942871094	1	S
238	-63.7868690490723	0.221408843994141	0.400547027587891	1.49387812614441	0.0832176208496094	0.176689147949219	-0.165252685546875	0.912074148654938	-0.410025238990784	-0.00254056113772094	6.1062368331477e-05	0.00260162353515625	-19.8060359954834	0.904317021369934	3.68277740478516	1	S
239	-74.9099884033203	0.331512451171875	0.651344299316406	0.0287013240158558	0.170936584472656	-0.309585571289062	0.384918212890625	-0.71055406332016	0.703642606735229	-0.00907336920499802	0.017141230404377	0.026214599609375	-15.7374782562256	4.40193653106689	0.178433418273926	1	gS
240	-71.5671615600586	0.0157012939453125	0.602691650390625	0.062729611992836	0.026611328125	-0.0131912231445312	0.0873947143554688	-0.638721883296967	0.769437670707703	0.00143029098398983	-0.00512335868552327	-0.00655364990234375	-25.1956634521484	0.199965834617615	1.59860610961914	1	S
241	-74.403564453125	0.0167388916015625	0.114387512207031	0.0109411096200347	0.399139404296875	0.722419738769531	-0.872322082519531	0.63014954328537	-0.776473760604858	-0.00660198694095016	-0.00671642785891891	-0.00011444091796875	-17.7703609466553	2.38411092758179	0.520256042480469	1	gS
242	-71.4462738037109	0.00574493408203125	0.25823974609375	0.0705582946538925	0.0613479614257812	0.127815246582031	0.115882873535156	0.857510685920715	0.514466166496277	0.00404277397319674	-0.00814899895340204	-0.0121917724609375	-26.5627613067627	0.807788014411926	1.11765670776367	1	S
243	-69.8739166259766	-0.0178375244140625	0.161636352539062	0.213838830590248	0.0659637451171875	0.0068206787109375	-0.247955322265625	-0.0909197553992271	-0.995858192443848	0.0130870165303349	0.000353556679328904	-0.0127334594726562	-25.1301975250244	0.245213612914085	0.343873977661133	1	S
244	-81.3271713256836	-0.0621566772460938	-0.0216140747070312	0.941234648227692	0.0962295532226562	-0.101371765136719	0.283348083496094	-0.569081723690033	0.822280943393707	0.00113364960998297	0.000828473886940628	-0.00030517578125	-23.5752124786377	0.00588555447757244	0.253604888916016	1	S
245	-77.5103073120117	-0.10284423828125	-0.772041320800781	0.242901816964149	0.148689270019531	-0.317733764648438	-0.276412963867188	-0.720999002456665	-0.692936062812805	0.0017823597881943	-0.00101762800477445	-0.00279998779296875	-25.956506729126	0.539548337459564	0.60999870300293	1	S
246	-79.1682739257812	0.122261047363281	-0.699790954589844	0.492122054100037	0.0780792236328125	-0.194892883300781	-0.116340637207031	-0.452723383903503	-0.891651034355164	-0.009162412956357	0.00898791663348675	0.0181503295898438	-26.1912841796875	0.641037881374359	0.184404373168945	1	S
247	-70.5792999267578	0.129859924316406	1.08054351806641	0.139519527554512	0.173561096191406	0.238037109375	-0.469741821289062	0.451369822025299	-0.892336964607239	0.00738789094612002	0.00682331575080752	-0.0005645751953125	-27.1660480499268	1.13586008548737	0.280509948730469	1	S
248	-71.5898971557617	0.0152053833007812	0.200096130371094	0.0609825327992439	0.0692596435546875	-0.220909118652344	0.0533828735351562	-0.884746074676514	0.466073334217072	0.00329348584637046	0.00564333936199546	0.002349853515625	-24.7046241760254	0.152810841798782	1.11014747619629	1	S
249	-67.7687683105469	0.176177978515625	0.486190795898438	0.524479627609253	0.106002807617188	0.0224075317382812	0.396583557128906	-0.29059773683548	0.956845283508301	-0.00146739440970123	0.0108769657090306	0.0123443603515625	-17.3911323547363	2.73793578147888	0.445152282714844	1	gS
250	-70.2613677978516	-0.0398483276367188	-0.130867004394531	0.170895636081696	0.0669784545898438	0.189666748046875	0.0773162841796875	0.887681543827057	0.460457921028137	0.000969266169704497	-0.00197568023577332	-0.0029449462890625	-25.1738891601562	0.27148699760437	0.754596710205078	1	S
251	-76.3173065185547	0.246017456054688	0.718765258789062	0.118478499352932	0.575538635253906	-0.796516418457031	-1.50850677490234	-0.43282949924469	-0.901475787162781	-0.00126894633285701	0.00198880513198674	0.00325775146484375	-27.0999851226807	1.11865222454071	0.20112419128418	1	S
252	-72.415771484375	-0.186439514160156	-1.11348724365234	0.0207924377173185	0.100669860839844	0.311172485351562	-0.0907440185546875	0.976715266704559	-0.214539617300034	0.00271490029990673	-0.00190088350791484	-0.00461578369140625	-27.7297248840332	1.57139372825623	0.319129943847656	1	S
253	-65.7534866333008	-0.147041320800781	0.141250610351562	0.954628109931946	0.183143615722656	-0.440208435058594	-0.292579650878906	-0.874964714050293	-0.48418664932251	0.00104536162689328	-0.00183092011138797	-0.00287628173828125	-17.0137596130371	2.92101788520813	0.838787078857422	1	S
254	-75.537239074707	-0.0620880126953125	0.542694091796875	0.0605430193245411	0.121292114257812	0.0233306884765625	0.460708618164062	-0.21806538105011	0.975934147834778	0.00624307105317712	0.000521025387570262	-0.0057220458984375	-26.7023773193359	0.853883802890778	1.09804916381836	1	S
255	-78.4282455444336	-0.0171051025390625	-0.230255126953125	0.369166284799576	0.0666427612304688	0.0778274536132812	0.188957214355469	0.175944402813911	0.98440009355545	1.08306376205292e-05	-0.00524582201614976	-0.00525665283203125	-27.7148170471191	1.49495279788971	0.360876083374023	1	S
256	-76.9084167480469	0.124992370605469	0.807998657226562	0.174464851617813	0.099090576171875	0.219169616699219	-0.183296203613281	0.620179653167725	-0.784459829330444	0.00165048125199974	0.000292448996333405	-0.0013580322265625	-24.452335357666	0.115415029227734	1.01132011413574	1	S
257	-71.6195755004883	0.132972717285156	0.560592651367188	0.0591861605644226	0.461524963378906	-0.891464233398438	0.961822509765625	-0.72708797454834	0.686544299125671	-0.00475110625848174	-0.00371350860223174	0.00103759765625	-19.2569770812988	1.27918350696564	1.47659683227539	1	gS
258	-81.495246887207	0.0128250122070312	0.0888824462890625	0.982384204864502	0.108528137207031	-0.350265502929688	0.0855255126953125	-0.970784306526184	0.239953905344009	0.000353443319909275	-0.000874889199621975	-0.00122833251953125	-25.4855480194092	0.373168617486954	0.417236328125	1	S
